# Supplementary material for: Exposure Measurement Error Correction in Longitudinal Studies With Discrete Outcomes
Source: Stat Med. 2025 Jul 18;44(15-17):e70191. doi: 10.1002/sim.70191 (PMC12274082; doi:10.1002/sim.70191)
Supplement: Supplementary file 1 — Data S1. Supporting Information. [file SIM-44-0-s001.zip]

Archive with 5 entries (5 files):
- sim_70191-sup-0002-Data Files/Sample_Code_MSEVS.R
- sim_70191-sup-0002-Data Files/Sample_Code_MSIVS.R
- sim_70191-sup-0002-Data Files/Sample_Code_MSIVSinv.R
- sim_70191-sup-0002-Data Files/Sample_Code_MSIVStrue.R
- sim_70191-sup-0003-Supinfo.pdf
