# Supplementary material for: Exposure Measurement Error Correction in Longitudinal Studies With Discrete Outcomes
Source: Stat Med. 2025 Jul 18;44(15-17):e70191. doi: 10.1002/sim.70191 (PMC12274082; doi:10.1002/sim.70191)
Supplement: Supplementary file 1 — Data S1. Supporting Information. [file SIM-44-0-s001.zip › sim_70191-sup-0002-Data Files/Sample_Code_MSIVSinv.R]

###################################################################### 
library(SimCorMultRes)
library(MASS)
library(geepack)
rm(list = ls())


#######################################################################
# This function helps with logit.
LOGIT <- function(x){
  log(x/(1-x))
}

# This function helps with expit - the inverse of logit.
EXPIT <- function(x){
  exp(x)/(1 + exp(x))
}

# This function computes functions regarding cumulative average exposure
caef <- function(vvv, ti){
  cae <- numeric()
  cae[1] <- vvv[1]
  for (j in 2:nnum) {
    deno <- ti[j] - ti[1]
    nume <- vvv[1:(j-1)]%*%(ti[2:j] - ti[1:(j-1)])
    cae[j] <- nume/deno
  }
  cae
}

# This function computes the AR1 correlation matrix in package CVTuningCov
AR1 <- function (p, rho = 0.5){
  Sigma <- matrix(0, p, p)
  for (i in 1:p) {
    for (j in 1:p) {
      Sigma[i, j] <- rho^(abs(i - j))
    }
  }
  return(Sigma)
}


#######################################################################

### Open a file
file.nam="M5Iin5YC90GAm"
cat(" ", "\n", append=T, file=file.nam)


### Simulation set-up:

# Simulation size:
nsim <- 500
N1 <- 5000; N2 <- 500

nnum <- 5
tmax <- 1

# Parameters:
alpha0 <- 1.2
alpha1 <- 0.6
alpha2 <- 0.5
alpha3 <- 0.4
alpha4 <- 0.3

beta0 <- -3
beta2 <- 0.5
beta4 <- log(1.2) 
beta1 <- log(1.2)
beta3 <- -log(1.1)

rhoC <- 0.6
rhoW <- 0.2
sigmaC <- 1
sigmaW <- 1
rhoCW <- 0.4
rho <- 0.90
rhoY <- 0.1


for (runtime in 1:nsim){
  
  
  
  ######################################### 1 Data Generation #######################################
  
  ### set the seed
  set.seed(runtime*10)
  
  ### Follow-up times
  tt <- matrix(0, nrow = N1+N2, ncol = nnum)
  for (i in 1:(N1+N2)){
    tt[i, 1] <- runif(1, min = 0, max = tmax)
    for (j in 2:nnum){
      tt[i, j] <- tt[i, 1] + (j-1)
      }
  }
  
  ### Surrogate exposure and covariates
  varC <- AR1(nnum, rhoC)
  varW <- AR1(nnum, rhoW)
  covCW <- diag(c(rhoCW, rhoCW, rhoCW, rhoCW, rhoCW), nrow = nnum, ncol = nnum)
  CCWW <- mvrnorm((N1 + N2), rep(0, 2*nnum), rbind(cbind(varC, covCW), cbind(covCW, varW)))
  CC <- CCWW[, 1:nnum]
  WW <- CCWW[, (1+nnum):(2*nnum)]
  
  ### Residuals
  sigmaE2 <- matrix(0, nrow = (N1 + N2), ncol = nnum)
  for (i in 1:(N1+N2)) {
    for (j in 1:nnum) {
      sigmaE2[i, j] <- (alpha1^2*sigmaC^2 + alpha3^2*tt[i, j]^2*sigmaC^2 + alpha4^2*rhoCW*sigmaC*sigmaW)/(rho^2*sigmaC^2) - (alpha1^2*sigmaC^2 + alpha3^2*tt[i, j]^2*sigmaC^2 + alpha4^2*sigmaW^2) 
    }
  }
  saveDRes <- colMeans(sigmaE2)
    
  ee <- matrix(NA, nrow = (N1 + N2), ncol = nnum)
  for (i in 1:nrow(ee)) {
    for (j in 1:nnum) {
      ee[i, j] <- rnorm(1, mean = 0, sd = sqrt(sigmaE2[i, j]))
    }
  }
  
  ### True exposure
  cc <- matrix(NA, nrow=(N1 + N2), ncol = nnum)
  for (i in 1:nrow(cc)) {
    for (j in 1:nnum) {
      cc[i, j] <- alpha0 + alpha1*CC[i, j] + alpha2*tt[i, j] + alpha3*CC[i, j]*tt[i, j] + alpha4*WW[i, j] + ee[i, j]
    }
  }
  
  CCmain <- CC[1:N1, ]; CCval <- CC[(1+N1):(N1+N2), ]
  ttmain <- tt[1:N1, ]; ttval <- tt[(1+N1):(N1+N2), ]
  ccmain <- cc[1:N1, ]; ccval <- cc[(1+N1):(N1+N2), ]
  WWmain <- WW[1:N1, ]; WWval <- WW[(1+N1):(N1+N2), ]
  
  ### Cumulative average exposures in the "main" dataset
  XXT <- matrix(0, nrow = (N1+N2), ncol = nnum)
  for (i in 1:(N1+N2)){
    XXT[i, ] <- caef(cc[i, ], tt[i, ])
  }
  
  ZZT <- matrix(0, nrow = (N1+N2), ncol = nnum)
  for (i in 1:(N1+N2)){
    ZZT[i, ] <- caef(CC[i, ], tt[i, ])
  }
  
  XXmain <- XXT[1:N1, ]; XXval <- XXT[(1+N1):(N1+N2), ]
  ZZmain <- ZZT[1:N1, ]; ZZval <- ZZT[(1+N1):(N1+N2), ]
  
  ### Responses in the "main" dataset
  VarY <- AR1(nnum, rhoY)
  Ydata <- data.frame(as.vector(t(XXT)), as.vector(t(tt)), as.vector(t(XXT*tt)), as.vector(t(WW)))
  dimnames(Ydata)[[2]] <- c("XX", "tt", "XXtt", "WW")
  
  YYmainpre <- rbin(clsize = nnum, intercepts = beta0, betas = c(beta1, beta2, beta3, beta4), 
                    xformula = ~XX + tt + XXtt + WW, xdata = Ydata, cor.matrix = VarY, link = "logit")
  YYmain <- (YYmainpre$Ysim)[1:N1, ]; YYval <- (YYmainpre$Ysim)[(1+N1):(N1+N2), ]
  saveDY1 <- as.vector(colMeans((YYmainpre$Ysim)))
  
  
  
  ######################################### 2 Analyses #######################################
  
  ### GEE in validation dataset
  valdata <- data.frame(rep(1:N2, each = nnum), rep(1:nnum, N2), as.vector(t(ccval)), as.vector(t(CCval)), as.vector(t(ttval)), as.vector(t(WWval)))
  dimnames(valdata)[[2]] <- c("ID", "wave", "ccv", "CCv", "ttv", "WWv")
  
  # valfit <- lm(ccval ~ CCval*ttval + WWval); alphahat <- as.numeric(valfit$coefficients)
  valfit <- geeglm(ccv ~ CCv*ttv + WWv, id = ID, corstr = "ar1", data = valdata)
  alphahat <- as.numeric(valfit$coefficients)[c(1:3, 5, 4)]

  ## Estimate exposure and cumulative average exposure in the main study
  ccest <- alphahat[1] + alphahat[2]*CCmain + alphahat[3]*ttmain + alphahat[4]*CCmain*ttmain + alphahat[5]*WWmain
  
  XXest <- matrix(0, nrow = N1, ncol=nnum)
  for (i in 1:N1){
    XXest[i, ] <- caef(ccest[i, ], ttmain[i, ])
  }
  
  ### GEE analyses in the main dataset
  YYA <- c(t(YYmain))
  XXA <- c(t(XXest))
  ZZA <- c(t(ZZmain))
  ttA <- c(t(ttmain))
  WWA <- c(t(WWmain))
  id <- rep(1:N1, each=nnum)
  
  geecar <- geeglm(YYA ~ XXA*ttA + WWA, family=binomial(link="logit"), id=id, corstr="ar1", std.err="san.se")
  geenar <- geeglm(YYA ~ ZZA*ttA + WWA, family=binomial(link="logit"), id=id, corstr="ar1", std.err="san.se")
  
  betahatcar <- summary(geecar)$coefficients[, 1]
  betahatnar <- summary(geenar)$coefficients[, 1]
  
  stdar <- c(summary(geecar)$coefficients[, 2], summary(geenar)$coefficients[, 2])
  
  
  
  ######################################### 3 Asymptotics ###################################
  
  ## Prepare quantities in advance - mu, dery, and working covariance matrix
  munum <- exp(betahatcar[1] + betahatcar[2]*XXest + betahatcar[3]*ttmain + betahatcar[5]*ttmain*XXest + betahatcar[4]*WWmain)
  mudenom <- 1 + munum
  muuu <- munum/mudenom
  dery <- munum/mudenom^2
  Varwork <- AR1(nnum, geecar$geese$alpha)*geecar$geese$gamma
  
  ## Calculate estimates based on the validation dataset
  Varworkval <- AR1(nnum, valfit$geese$alpha)*valfit$geese$gamma
  varpsiA <- list(); covpsiAB <- list()
  psiAalpha <- list()
  for (i in 1:N2) {
    
    fsti <- matrix(c(c(1,1,1,1,1), CCval[i, ], ttval[i, ], CCval[i, ]*ttval[i, ], WWval[i, ]), nrow = nnum, ncol = nnum)
    sndi <- fsti%*%alphahat
    varpsiA[[i]] <- t(fsti)%*%ginv(Varworkval)%*%(ccval[i, ] - sndi)%*%t((ccval[i, ] - sndi))%*%ginv(Varworkval)%*%fsti
    psiAalpha[[i]] <- - t(fsti)%*%ginv(Varworkval)%*%fsti
  }
  
  ## Derivative of the linear predictor wrt the cumulative average exposure, of dimension 5 by 1 for each individual
  dlpdX <- betahatcar[2] + betahatcar[5]*ttmain
  
  ## Derivative of cumulative average exposure wrt alpha, of dimension 5 by 1 for each individual
  dXdalpha0 <- list(); dXdalpha1 <- list(); dXdalpha2 <- list(); dXdalpha3 <- list(); dXdalpha4 <- list()
  for (i in 1:N1) {
    dXdalpha0[[i]] <- c(1,1,1,1,1)
    dXdalpha1[[i]] <- caef(CCmain[i, ], ttmain[i, ])
    dXdalpha2[[i]] <- caef(ttmain[i, ], ttmain[i, ])
    dXdalpha3[[i]] <- caef(CCmain[i, ]*ttmain[i, ], ttmain[i, ])
    dXdalpha4[[i]] <- caef(WWmain[i, ], ttmain[i, ])
  }
  
  ## Derivative of mu wrt alpha, of dimension 5 by 1 for each individual
  dmudalpha0 <- list(); dmudalpha1 <- list(); dmudalpha2 <- list(); dmudalpha3 <- list(); dmudalpha4 <- list()
  for (i in 1:N1) {
    dmudalpha0[[i]] <- (munum[i, ]/mudenom[i, ]^2)*(dlpdX[i, ])*(dXdalpha0[[i]])
    dmudalpha1[[i]] <- (munum[i, ]/mudenom[i, ]^2)*(dlpdX[i, ])*(dXdalpha1[[i]])
    dmudalpha2[[i]] <- (munum[i, ]/mudenom[i, ]^2)*(dlpdX[i, ])*(dXdalpha2[[i]])
    dmudalpha3[[i]] <- (munum[i, ]/mudenom[i, ]^2)*(dlpdX[i, ])*(dXdalpha3[[i]])
    dmudalpha4[[i]] <- (munum[i, ]/mudenom[i, ]^2)*(dlpdX[i, ])*(dXdalpha4[[i]])
  }
  
  ## Second derivative of mu wrt beta and then alpha, of dimension 5 by 5 for each individual
  dmudbalpha0 <- list(); dmudbalpha1 <- list(); dmudbalpha2 <- list(); dmudbalpha3 <- list(); dmudbalpha4 <- list()
  for (i in 1:N1) {
    dmudbalpha0[[i]] <- matrix(c((munum[i, ]*(1 - munum[i, ])*dlpdX[i, ])*dXdalpha0[[i]]/mudenom[i, ]^3, 
                                 (munum[i, ]*(1 - munum[i, ])*dlpdX[i, ]*XXest[i, ] + munum[i, ]*mudenom[i, ])*dXdalpha0[[i]]/mudenom[i, ]^3, 
                                 (munum[i, ]*(1 - munum[i, ])*dlpdX[i, ]*ttmain[i, ])*dXdalpha0[[i]]/mudenom[i, ]^3, 
                                 (munum[i, ]*(1 - munum[i, ])*dlpdX[i, ]*XXest[i, ] + munum[i, ]*mudenom[i, ])*ttmain[i, ]*dXdalpha0[[i]]/mudenom[i, ]^3, 
                                 (munum[i, ]*(1 - munum[i, ])*dlpdX[i, ]*WWmain[i, ])*dXdalpha0[[i]]/mudenom[i, ]^3), nrow = nnum, ncol = 5)
    
    dmudbalpha1[[i]] <- matrix(c((munum[i, ]*(1 - munum[i, ])*dlpdX[i, ])*dXdalpha1[[i]]/mudenom[i, ]^3, 
                                 (munum[i, ]*(1 - munum[i, ])*dlpdX[i, ]*XXest[i, ] + munum[i, ]*mudenom[i, ])*dXdalpha1[[i]]/mudenom[i, ]^3, 
                                 (munum[i, ]*(1 - munum[i, ])*dlpdX[i, ]*ttmain[i, ])*dXdalpha1[[i]]/mudenom[i, ]^3, 
                                 (munum[i, ]*(1 - munum[i, ])*dlpdX[i, ]*XXest[i, ] + munum[i, ]*mudenom[i, ])*ttmain[i, ]*dXdalpha1[[i]]/mudenom[i, ]^3, 
                                 (munum[i, ]*(1 - munum[i, ])*dlpdX[i, ]*WWmain[i, ])*dXdalpha1[[i]]/mudenom[i, ]^3), nrow = nnum, ncol = 5)
    
    dmudbalpha2[[i]] <- matrix(c((munum[i, ]*(1 - munum[i, ])*dlpdX[i, ])*dXdalpha2[[i]]/mudenom[i, ]^3, 
                                 (munum[i, ]*(1 - munum[i, ])*dlpdX[i, ]*XXest[i, ] + munum[i, ]*mudenom[i, ])*dXdalpha2[[i]]/mudenom[i, ]^3, 
                                 (munum[i, ]*(1 - munum[i, ])*dlpdX[i, ]*ttmain[i, ])*dXdalpha2[[i]]/mudenom[i, ]^3, 
                                 (munum[i, ]*(1 - munum[i, ])*dlpdX[i, ]*XXest[i, ] + munum[i, ]*mudenom[i, ])*ttmain[i, ]*dXdalpha2[[i]]/mudenom[i, ]^3, 
                                 (munum[i, ]*(1 - munum[i, ])*dlpdX[i, ]*WWmain[i, ])*dXdalpha2[[i]]/mudenom[i, ]^3), nrow = nnum, ncol = 5)
    
    dmudbalpha3[[i]] <- matrix(c((munum[i, ]*(1 - munum[i, ])*dlpdX[i, ])*dXdalpha3[[i]]/mudenom[i, ]^3, 
                                 (munum[i, ]*(1 - munum[i, ])*dlpdX[i, ]*XXest[i, ] + munum[i, ]*mudenom[i, ])*dXdalpha3[[i]]/mudenom[i, ]^3, 
                                 (munum[i, ]*(1 - munum[i, ])*dlpdX[i, ]*ttmain[i, ])*dXdalpha3[[i]]/mudenom[i, ]^3, 
                                 (munum[i, ]*(1 - munum[i, ])*dlpdX[i, ]*XXest[i, ] + munum[i, ]*mudenom[i, ])*ttmain[i, ]*dXdalpha3[[i]]/mudenom[i, ]^3, 
                                 (munum[i, ]*(1 - munum[i, ])*dlpdX[i, ]*WWmain[i, ])*dXdalpha3[[i]]/mudenom[i, ]^3), nrow = nnum, ncol = 5)
    
    dmudbalpha4[[i]] <- matrix(c((munum[i, ]*(1 - munum[i, ])*dlpdX[i, ])*dXdalpha4[[i]]/mudenom[i, ]^3, 
                                 (munum[i, ]*(1 - munum[i, ])*dlpdX[i, ]*XXest[i, ] + munum[i, ]*mudenom[i, ])*dXdalpha4[[i]]/mudenom[i, ]^3, 
                                 (munum[i, ]*(1 - munum[i, ])*dlpdX[i, ]*ttmain[i, ])*dXdalpha4[[i]]/mudenom[i, ]^3, 
                                 (munum[i, ]*(1 - munum[i, ])*dlpdX[i, ]*XXest[i, ] + munum[i, ]*mudenom[i, ])*ttmain[i, ]*dXdalpha4[[i]]/mudenom[i, ]^3, 
                                 (munum[i, ]*(1 - munum[i, ])*dlpdX[i, ]*WWmain[i, ])*dXdalpha4[[i]]/mudenom[i, ]^3), nrow = nnum, ncol = 5)
  }
  
  ## Calculate estimates based on the main dataset
  varpsiBpre <- list()
  psiBbeta <- list()
  psiBalpha <- list()
  for (i in 1:N1) {
    
    thri <- matrix(c(dery[i, ], dery[i, ]*XXest[i, ], dery[i, ]*ttmain[i, ], dery[i, ]*XXest[i, ]*ttmain[i, ], dery[i, ]*WWmain[i, ]), nrow = nnum, ncol = 5)
    
    varpsiBpre[[i]] <- t(thri)%*%ginv(Varwork)%*%(YYmain[i, ] - muuu[i, ])
    
    psiBbeta[[i]] <- - t(thri)%*%ginv(Varwork)%*%thri
    
    psiBalpha[[i]] <- matrix(c(t(dmudbalpha0[[i]])%*%ginv(Varwork)%*%(YYmain[i, ] - muuu[i, ]) - t(thri)%*%ginv(Varwork)%*%dmudalpha0[[i]], 
                               t(dmudbalpha1[[i]])%*%ginv(Varwork)%*%(YYmain[i, ] - muuu[i, ]) - t(thri)%*%ginv(Varwork)%*%dmudalpha1[[i]], 
                               t(dmudbalpha2[[i]])%*%ginv(Varwork)%*%(YYmain[i, ] - muuu[i, ]) - t(thri)%*%ginv(Varwork)%*%dmudalpha2[[i]], 
                               t(dmudbalpha3[[i]])%*%ginv(Varwork)%*%(YYmain[i, ] - muuu[i, ]) - t(thri)%*%ginv(Varwork)%*%dmudalpha3[[i]], 
                               t(dmudbalpha4[[i]])%*%ginv(Varwork)%*%(YYmain[i, ] - muuu[i, ]) - t(thri)%*%ginv(Varwork)%*%dmudalpha4[[i]]),
                             nrow = nnum, ncol = 5)
  }
  
  varpsiB <- list()
  for (i in 1:N1) {
    varpsiB[[i]] <- varpsiBpre[[i]]%*%t(varpsiBpre[[i]])
  }

  ## Fill in matrix A(theta) and B(theta), each of dimension 10 by 10
  Atheta <- matrix(0, nrow = 2*nnum, ncol = 2*nnum)
  Atheta[1:nnum, 1:nnum] <- Reduce(`+`, varpsiA)
  Atheta[(nnum+1):(2*nnum), (nnum+1):(2*nnum)] <- Reduce(`+`, varpsiB)
  
  Btheta <- matrix(0, nrow = 2*nnum, ncol = 2*nnum)
  Btheta[1:nnum, 1:nnum] <- Reduce(`+`, psiAalpha)
  Btheta[(nnum+1):(2*nnum), 1:nnum] <- Reduce(`+`, psiBalpha)
  Btheta[(nnum+1):(2*nnum), (nnum+1):(2*nnum)] <- Reduce(`+`, psiBbeta)
  
  ## Final variance estimates: display the coefficient of the interaction at the end
  varestimates <- ginv(Btheta)%*%Atheta%*%t(ginv(Btheta))
  stdcr <- sqrt(diag(varestimates)[c(1:8, 10, 9)])
  
  
  
  ### Now turn to the inverse variance weighting method
  idint <- rep(1:N2, each=nnum)
  geeintar <- geeglm(c(t(YYval)) ~ c(t(XXval))*c(t(ttval)) + c(t(WWval)), family=binomial(link="logit"), id=idint, corstr="ar1", std.err="san.se")
  betahatintar <- summary(geeintar)$coefficients[, 1]
  stdintar <- summary(geeintar)$coefficients[, 2]
  
  betaoverall <- (betahatcar/(stdcr[6:10])^2 + betahatintar/(stdintar)^2)/(1/(stdcr[6:10])^2 + 1/(stdintar)^2)
  stdoverall <- sqrt(1/(1/(stdcr[6:10])^2 + 1/(stdintar)^2))
  
  
  
  ############################################## 5 Collect Results ###################################
  
  ### Save the results.
  savepara <- c(betahatcar, betahatnar, betahatintar, betaoverall)
  savestd <- c(stdar, stdcr, stdintar, stdoverall)
  savedata <- c(saveDRes, saveDY1)
  
  save <- c(savepara, savestd, savedata, runtime)
  
  ### Close the file and save data.
  cat(save, sep=" ", "\n", append=T, file=file.nam)
  
  print(runtime)
}
